# Supplementary material for: Single‐Cell Sequencing‐Guided Annotation of Rare Tumor Cells for Deep Learning‐Based Cytopathologic Diagnosis of Early Lung Cancer
Source: Adv Sci (Weinh). 2025 Apr 15;12(22):2416921. doi: 10.1002/advs.202416921 (PMC12165082; doi:10.1002/advs.202416921)
Supplement: Supplementary file 2 — Supplemental Table 5 [file ADVS-12-2416921-s002.xlsx]

## Sheet: Discovery-control
No	Sex	Age	Diagnosis	Cytology	# of LESSEL predicted cells	#of total cells	%	LESSEL
1	F	31	Infection	N	22	11047	0.00199149	N
2	M	70	Tuberculosis	N	12	6144	0.00195312	N
3	F	59	Benign pulmonary nodule	N	8	4145	0.00193004	N
4	M	32	Infection	N	11	5992	0.00183578	N
5	M	56	Infection	N	76	49180	0.00154534	N
6	F	35	Benign pulmonary nodule	N	36	23484	0.00153296	N
7	M	58	Infection	N	8	5230	0.00152964	N
8	F	72	Infection	N	90	60340	0.00149155	N
9	F	62	Infection	N	65	45199	0.00143808	N
10	F	83	Tuberculosis	N	31	22635	0.00136956	N
11	M	61	Benign pulmonary nodule	N	12	9602	0.00124974	N
12	F	61	Benign pulmonary nodule	N	39	32230	0.00121005	N
13	M	33	Infection	N	20	18673	0.00107107	N
14	M	66	Infection	N	7	6560	0.00106707	N
15	F	63	Infection	N	10	9833	0.00101698	N
16	F	80	Infection	N	15	15475	0.000969305	N
17	F	57	Infection	N	20	22400	0.000892857	N
18	F	60	Infection	N	66	85274	0.000773976	N
19	M	51	Tuberculosis	N	21	28095	0.000747464	N
20	M	34	Benign pulmonary nodule	N	20	29904	0.000668807	N
21	F	56	Benign pulmonary nodule	N	5	7925	0.000630915	N
22	M	77	Benign pulmonary nodule	N	11	18446	0.000596335	N
23	F	70	Benign pulmonary nodule	N	8	17006	0.000470422	N
24	M	68	Infection	N	20	48209	0.00041486	N
25	M	57	Tuberculosis	N	27	74279	0.000363494	N
26	F	60	Bronchiectasis	N	18	50189	0.000358644	N
27	F	57	Infection	N	8	24321	0.000328934	N
28	F	60	Benign pulmonary nodule	N	2	7775	0.000257235	N
29	F	42	Benign pulmonary nodule	N	1	4076	0.000245339	N
30	M	59	Infection	N	23	98809	0.000232772	N
31	F	68	Infection	N	1	4533	0.000220604	N
32	M	74	Infection	N	7	33750	0.000207407	N
33	M	53	Infection	N	3	18720	0.000160256	N
34	M	61	Benign pulmonary nodule	N	2	15434	0.000129584	N
35	F	34	Infection	N	1	21426	4.66723e-05	N
36	F	59	Benign pulmonary nodule	N	0	10604	0	N
37	M	47	Infection	N	0	7871	0	N
38	F	60	Infection	N	0	4322	0	N
39	F	68	Benign pulmonary nodule	N	0	4300	0	N

## Sheet: Discovery-LC
No	Sex	Age	Pathology	Cytology	Stage	# of LESSEL predicted cells	# of total cells	%	LESSEL
1	M	53	SCLC	Positive	Ⅲ	265	32524	0.00814783	Y
2	M	74	LUSC	Positive	Ⅰ	179	24930	0.0071801	Y
3	M	50	SCLC	Positive	Ⅲ	150	23701	0.00632885	Y
4	M	70	LUSC	Positive	Ⅱ	79	12689	0.00622586	Y
5	F	66	SCLC	Positive	Ⅲ	149	29704	0.00501616	Y
6	M	65	LUAD	Positive	Ⅲ	20	4348	0.00459982	Y
7	M	76	LUSC	Positive	Ⅲ	188	46765	0.0040201	Y
8	M	68	LUAD	Positive	Ⅰ	217	55772	0.00389084	Y
9	M	69	LUSC	Positive	Ⅰ	21	5977	0.00351347	Y
10	M	52	LUSC	Positive	Ⅱ	29	9215	0.00314704	Y
11	M	73	LUAD	Positive	Ⅲ	124	40745	0.00304332	Y
12	F	60	PSC	Positive	Ⅰ	196	72677	0.00269686	Y
13	M	45	LUSC	Positive	Ⅲ	96	41342	0.00232209	Y
14	F	67	LUAD	Negative	Ⅰ	231	31395	0.00735786	Y
15	F	61	LUAD	Negative	Ⅰ	417	63262	0.00659163	Y
16	M	76	LUAD	Negative	Ⅰ	60	9527	0.00629789	Y
17	M	51	LUSC	Negative	Ⅱ	315	51332	0.00613652	Y
18	F	45	LUAD	Negative	Ⅰ	253	47169	0.00536369	Y
19	F	61	LUAD	Negative	Ⅰ	0	37279	0.00515035	Y
20	F	58	LUAD	Negative	Ⅰ	277	66953	0.00413723	Y
21	M	68	LUSC	Negative	Ⅲ	119	32731	0.0036357	Y
22	F	42	SCLC	Negative	Ⅱ	168	49748	0.00337702	Y
23	F	63	LUSC	Negative	Ⅰ	221	68615	0.00322087	Y
24	M	56	LUSC	Negative	Ⅰ	178	55579	0.00320265	Y
25	M	73	LUSC	Negative	Ⅰ	193	62129	0.00310644	Y
26	M	73	LUAD	Negative	Ⅰ	97	31290	0.00310003	Y
27	M	52	LUSC	Negative	Ⅱ	114	37137	0.00306971	Y
28	F	77	LUAD	Negative	Ⅱ	50	16686	0.00299652	Y
29	M	73	LUSC	Negative	Ⅱ	70	23606	0.00296535	Y
30	F	64	LUAD	Negative	Ⅰ	31	11364	0.00272791	Y
31	M	62	LUSC	Negative	Ⅰ	45	17213	0.0026143	Y
32	M	57	LUAD	Negative	Ⅰ	73	28329	0.00257686	Y
33	M	64	LUAD	Negative	Ⅰ	129	50462	0.00255638	Y
34	F	59	PLELC	Negative	Ⅰ	91	36289	0.00250765	Y
35	F	61	LUAD	Negative	Ⅰ	118	48810	0.00241754	Y
36	M	40	LUAD	Negative	Ⅰ	67	28410	0.00235832	Y
37	F	45	LUAD	Negative	Ⅰ	197	89677	0.00219677	Y
38	M	53	LUAD	Negative	Tis	137	63637	0.00215284	Y
39	M	42	LUAD	Negative	Tis	31	15098	0.00205325	Y
40	F	57	LUAD	Negative	Tis	68	33616	0.00202285	Y
41	F	62	SCLC	Negative	Ⅱ	38	19662	0.00193266	N
42	M	75	LUAD	Negative	Ⅰ	39	20252	0.00192574	N
43	M	51	LUSC	Negative	Ⅲ	200	106232	0.00188267	N
44	F	47	LUAD	Negative	Ⅰ	253	145328	0.00174089	N
45	M	71	LUAD	Negative	Ⅲ	33	19123	0.00172567	N
46	M	77	LUSC	Negative	Ⅰ	104	61157	0.00170054	N
47	F	50	LUAD	Negative	Ⅰ	42	25454	0.00165004	N
48	F	43	LUAD	Negative	Ⅰ	162	98314	0.00164778	N
49	M	71	SCLC	Negative	Ⅲ	110	68345	0.00160948	N
50	F	34	LUAD	Negative	Ⅰ	52	32620	0.00159411	N
51	F	59	LUAD	Negative	Ⅰ	61	39261	0.0015537	N
52	F	65	LUAD	Negative	Ⅲ	57	38171	0.00149328	N
53	F	60	LUAD	Negative	Ⅰ	24	16169	0.00148432	N
54	M	67	SCLC	Negative	Ⅲ	155	111874	0.00138549	N
55	M	69	LUAD	Negative	Ⅱ	17	12342	0.00137741	N
56	M	63	LUAD	Negative	Ⅰ	22	16567	0.00132794	N
57	M	67	LUAD	Negative	Ⅰ	157	126860	0.00123758	N
58	F	57	LUAD	Negative	Ⅰ	17	14051	0.00120988	N
59	F	54	LUAD	Negative	Ⅰ	15	13846	0.00108335	N
60	F	47	LUAD	Negative	Ⅰ	27	25013	0.00107944	N
61	M	73	PDC	Negative	Ⅲ	26	25128	0.0010347	N
62	F	66	LUAD	Negative	Ⅰ	17	16806	0.00101154	N
63	M	47	LUAD	Negative	Ⅰ	24	23979	0.00100088	N
64	M	73	SCLC	Negative	Ⅱ	79	84493	0.000934989	N
65	M	43	LUAD	Negative	Ⅰ	36	40497	0.000888955	N
66	F	72	LUAD	Negative	Ⅰ	31	36433	0.000850877	N
67	M	67	LUAD	Negative	Ⅰ	53	64051	0.000827466	N
68	F	53	LUAD	Negative	Ⅱ	70	87949	0.000795916	N
69	F	60	LUAD	Negative	Ⅰ	15	19096	0.000785505	N
70	M	63	LUAD	Negative	Ⅰ	31	39530	0.000784215	N
71	M	75	LUAD	Negative	Ⅱ	7	9561	0.000732141	N
72	M	66	LUAD	Negative	Ⅰ	3	4240	0.000707547	N
73	F	58	LUAD	Negative	Ⅰ	25	40331	0.000619871	N
74	F	52	LUAD	Negative	Ⅰ	31	53971	0.000574383	N
75	F	55	LUAD	Negative	Ⅰ	10	20463	0.000488687	N
76	F	60	LUAD	Negative	Ⅰ	3	6750	0.000444444	N
77	F	51	LUAD	Negative	Tis	5	15162	0.000329772	N
78	F	56	LUAD	Negative	Ⅰ	10	31365	0.000318827	N
79	M	83	LUAD	Negative	Ⅰ	5	20284	0.0002465	N
80	F	64	LUAD	Negative	Ⅰ	9	43640	0.000206233	N
81	M	58	LUAD	Negative	Ⅰ	4	19906	0.000200944	N
82	F	67	LUAD	Negative	Ⅰ	4	21247	0.000188262	N
83	F	69	LUAD	Negative	Ⅰ	8	49558	0.000161427	N
84	F	61	LUAD	Negative	Ⅰ	2	17301	0.0001156	N
85	M	60	LUAD	Negative	Tis	2	20183	9.90933e-05	N
86	F	58	LUAD	Negative	Ⅰ	2	21905	9.13034e-05	N
87	M	66	LUSC	Negative	Ⅱ	1	13779	7.25742e-05	N
88	M	62	LUAD	Negative	Ⅲ	3	51552	5.81937e-05	N
89	F	30	LUAD	Negative	Ⅰ	0	7237	0	N
	PLELC: pulmonary lymphoepithelioma-like carcinoma
	PDC: Poorly Differentiated Carcinoma
	PSC: pulmonary sarcomatoid carcinoma

## Sheet: Validation-control
No	Sex	Age	Diagnosis	Cytology	# of LESSEL predicted cells	#of total cells	%	LESSEL positive
1	M	58	COPD	N	114	56077	0.00203292	Y
2	M	33	Infection	N	35	17852	0.00196056	N
3	M	50	Chronic inflammation	N	106	55501	0.00190988	N
4	M	66	Benign pulmonary nodule	N	128	67386	0.0018995	N
5	M	71	Benign pulmonary nodule	N	11	5818	0.00189068	N
6	F	68	Infection	N	20	11006	0.00181719	N
7	F	33	Infection	N	34	18917	0.00179733	N
8	F	69	Infection	N	7	4394	0.00159308	N
9	F	58	Infection	N	19	12290	0.00154597	N
10	F	66	Tuberculosis	N	71	48242	0.00147175	N
11	M	60	Benign pulmonary nodule	N	18	12970	0.00138782	N
12	F	65	Benign pulmonary nodule	N	32	23110	0.00138468	N
13	F	57	Infection	N	20	14537	0.0013758	N
14	F	63	Infection	N	125	93357	0.00133895	N
15	F	16	Infection	N	23	17463	0.00131707	N
16	M	38	Infection	N	19	14804	0.00128344	N
17	M	23	COPD	N	62	48804	0.00127039	N
18	M	55	Infection	N	10	8294	0.00120569	N
19	M	77	Infection	N	78	65712	0.001187	N
20	M	72	Benign pulmonary nodule	N	10	8922	0.00112082	N
21	F	32	Infection	N	10	9045	0.00110558	N
22	F	80	Benign pulmonary nodule	N	31	29488	0.00105128	N
23	M	68	Infection	N	31	30371	0.00102071	N
24	M	47	Bronchiectasis	N	17	17154	0.000991023	N
25	F	24	Infection	N	8	8171	0.000979072	N
26	F	52	Benign pulmonary nodule	N	26	26966	0.000964177	N
27	M	55	Benign pulmonary nodule	N	12	12478	0.000961693	N
28	M	80	Tuberculosis	N	9	9502	0.000947169	N
29	F	71	Infection	N	42	45293	0.000927296	N
30	M	56	Benign pulmonary nodule	N	73	81784	0.000892595	N
31	F	57	Infection	N	10	11308	0.00088433	N
32	M	65	Infection	N	17	19262	0.000882567	N
33	M	71	Benign pulmonary nodule	N	23	26387	0.000871641	N
34	M	70	Infection	N	60	73119	0.00082058	N
35	M	67	Benign pulmonary nodule	N	59	79474	0.000742381	N
36	F	75	Benign pulmonary nodule	N	9	13895	0.000647715	N
37	F	80	Infection	N	5	8303	0.000602192	N
38	F	58	Infection	N	14	25060	0.000558659	N
39	F	60	Benign pulmonary nodule	N	17	30535	0.000556738	N
40	F	35	Tuberculosis	N	3	5669	0.000529194	N
41	M	58	Infection	N	3	7621	0.000393649	N
42	M	38	Benign pulmonary nodule	N	5	13231	0.0003779	N
43	M	49	Infection	N	9	24580	0.000366151	N
44	F	40	Infection	N	1	5036	0.00019857	N

## Sheet: Validation-LC
No	Sex	Age	Pathology	Cytology	Stage	# of LESSEL predicted cells	#of total cells	%	LESSEL positive
1	M	62	SCLC	Positive	Ⅲ	1182	87081	0.0135736	Y
2	M	66	LUSC	Positive	Ⅱ	527	56254	0.00936822	Y
3	M	72	SCLC	Positive	Ⅱ	132	19895	0.00663483	Y
4	M	74	LUSC	Positive	Ⅱ	48	7467	0.00642828	Y
5	M	46	LUSC	Positive	Ⅰ	49	8066	0.00607488	Y
6	M	75	LUSC	Positive	Ⅰ	157	26861	0.00584491	Y
7	M	69	LUAD	Positive	Ⅲ	238	65384	0.00364003	Y
8	M	75	LUSC	Positive	Ⅲ	95	29585	0.00321109	Y
9	M	73	LUAD	Positive	Ⅲ	100	33310	0.0030021	Y
10	M	72	LUSC	Positive	Ⅱ	101	36851	0.00274077	Y
11	M	74	LUSC	Positive	Ⅰ	110	40242	0.00273346	Y
12	M	59	LUSC	Positive	Ⅲ	282	105108	0.00268295	Y
13	F	68	LUAD	Positive	Ⅱ	34	14296	0.00237829	Y
14	M	74	LUAD	Positive	Ⅲ	10	4802	0.00208247	Y
15	M	59	LUSC	Positive	Ⅲ	49	26338	0.00186043	N
16	M	37	LUAD	Positive	Ⅰ	57	52527	0.00108516	N
17	F	51	LUAD	Negative	Ⅰ	102	17067	0.00597645	Y
18	F	49	LUAD	Negative	Ⅰ	32	5876	0.00544588	Y
19	M	69	LUSC	Negative	Ⅰ	58	11667	0.00497129	Y
20	F	61	LUAD	Negative	Ⅰ	198	41068	0.00482127	Y
21	M	61	LUAD	Negative	Ⅲ	317	66840	0.00474267	Y
22	F	45	LUAD	Negative	Ⅰ	37	8992	0.00411477	Y
23	M	54	LUAD	Negative	Tis	131	33983	0.00385487	Y
24	F	70	LUAD	Negative	Ⅰ	138	36490	0.00378186	Y
25	M	63	LUSC	Negative	Ⅲ	50	13555	0.00368868	Y
26	M	37	LUAD	Negative	Ⅲ	88	25234	0.00348736	Y
27	F	47	LUAD	Negative	Ⅰ	71	23509	0.00302012	Y
28	M	65	Mediastinal tumor	Negative	Ⅱ	180	59856	0.00300722	Y
29	M	53	LUSC	Negative	Ⅱ	19	6458	0.00294209	Y
30	M	51	LUAD	Negative	Ⅰ	57	21047	0.00270822	Y
31	F	55	LUAD	Negative	Ⅱ	227	84421	0.0026889	Y
32	F	64	LUAD	Negative	Ⅰ	116	43285	0.00267991	Y
33	F	64	LUAD	Negative	Ⅰ	58	22023	0.00263361	Y
34	F	64	LUAD	Negative	Ⅰ	56	21441	0.00261182	Y
35	M	66	LUAD	Negative	Ⅰ	152	59209	0.00256718	Y
36	M	67	LUAD	Negative	Ⅰ	63	24726	0.00254793	Y
37	F	76	LUAD	Negative	Ⅱ	63	25776	0.00244413	Y
38	M	44	LUAD	Negative	Ⅰ	196	83417	0.00234964	Y
39	F	70	Mediastinal tumor	Negative	Ⅰ	62	27156	0.00228311	Y
40	M	66	LUSC	Negative	Ⅱ	116	52842	0.00219522	Y
41	M	61	LUAD	Negative	Ⅰ	52	23937	0.00217237	Y
42	F	71	LUAD	Negative	Ⅰ	156	73387	0.00212572	Y
43	F	68	LUAD	Negative	Ⅰ	23	12410	0.00185334	N
44	M	66	LUSC	Negative	Ⅱ	19	11065	0.00171713	N
45	M	68	LUSC	Negative	Ⅲ	53	31616	0.00167637	N
46	F	52	LUAD	Negative	Tis	48	29402	0.00163254	N
47	F	56	LUAD	Negative	Ⅱ	40	24853	0.00160946	N
48	F	69	LUAD	Negative	Ⅰ	36	24008	0.0014995	N
49	M	58	LUAD	Negative	Ⅰ	48	32173	0.00149193	N
50	M	72	LUSC	Negative	Ⅱ	130	89115	0.00145879	N
51	M	68	LUSC	Negative	Ⅰ	108	78168	0.00138164	N
52	F	53	LUAD	Negative	Ⅰ	67	48569	0.00137948	N
53	F	63	LUAD	Negative	Ⅰ	82	59676	0.00137409	N
54	M	63	LUSC	Negative	Ⅱ	17	12520	0.00135783	N
55	M	71	LUSC	Negative	Ⅱ	34	25387	0.00133927	N
56	F	56	LUAD	Negative	Tis	27	20879	0.00129317	N
57	F	78	LUAD	Negative	Ⅰ	53	41276	0.00128404	N
58	M	77	LUSC	Negative	Ⅱ	6	4720	0.00127119	N
59	M	64	LUAD	Negative	Ⅰ	136	108364	0.00125503	N
60	M	74	LUSC	Negative	Ⅰ	23	18549	0.00123996	N
61	M	60	LUSC	Negative	Ⅰ	67	54373	0.00123223	N
62	F	65	LUAD	Negative	Ⅲ	39	31861	0.00122407	N
63	M	66	LUSC	Negative	Ⅲ	93	76393	0.00121739	N
64	M	55	LUAD	Negative	Ⅰ	12	9895	0.00121273	N
65	F	35	Bronchial Carcinoid	Negative	Ⅰ	56	48495	0.00115476	N
66	M	42	LUAD	Negative	Ⅰ	65	56477	0.00115091	N
67	F	75	LUAD	Negative	Ⅰ	21	18381	0.00114248	N
68	F	61	LUSC	Negative	Ⅲ	54	51763	0.00104322	N
69	F	54	LUAD	Negative	Ⅰ	15	16020	0.00093633	N
70	F	58	LUAD	Negative	Ⅰ	81	90239	0.000897616	N
71	M	73	LUSC	Negative	Ⅲ	94	124939	0.000752367	N
72	M	66	LUSC	Negative	Ⅲ	4	5993	0.000667445	N
73	F	64	LUAD	Negative	Ⅰ	32	49509	0.000646347	N
74	M	58	LUSC	Negative	Ⅱ	30	49201	0.000609744	N
75	F	82	LUAD	Negative	Ⅰ	5	8266	0.000604887	N
76	F	54	LUAD	Negative	Ⅲ	53	88169	0.000601118	N
77	M	69	LUSC	Negative	Ⅰ	18	30751	0.000585347	N
78	M	55	LUAD	Negative	Ⅱ	16	31285	0.000511427	N
79	F	75	LUAD	Negative	Ⅰ	4	8281	0.000483033	N
80	F	58	LUAD	Negative	Ⅰ	17	36668	0.00046362	N
81	F	50	LUAD	Negative	Ⅰ	7	16298	0.000429501	N
82	F	61	LUAD	Negative	Ⅰ	8	21555	0.000371144	N
83	M	66	LUAD	Negative	Ⅰ	2	11267	0.00017751	N
84	F	42	LUSC	Negative	Ⅲ	21	126084	0.000166556	N

## Sheet: External validation-control
No	Sex	Age	Diagnosis	Cytology	# of LESSEL predicted cells	#of total cells	%	LESSEL positive
1	F	22	Infection	N	39	17904	0.00217828	Y
2	M	52	Infection	N	62	28684	0.00216148	Y
3	F	52	Infection	N	28	13296	0.0021059	Y
4	F	59	Infection	N	18	8842	0.00203574	Y
5	M	65	Infection	N	63	33329	0.00189025	N
6	M	76	Benign pulmonary nodule	N	23	12213	0.00188324	N
7	F	38	Infection	N	11	5845	0.00188195	N
8	F	30	Benign pulmonary nodule	N	29	15651	0.00185292	N
9	M	72	Benign pulmonary nodule	N	61	33195	0.00183763	N
10	M	60	Benign pulmonary nodule	N	15	8279	0.00181181	N
11	M	63	Tuberculosis	N	16	8959	0.00178591	N
12	F	65	Infection	N	12	6743	0.00177962	N
13	F	51	Benign pulmonary nodule	N	47	26450	0.00177694	N
14	M	66	Infection	N	20	11365	0.00175979	N
15	F	64	Infection	N	37	21462	0.00172398	N
16	M	58	Infection	N	23	13348	0.0017231	N
17	M	61	Benign pulmonary nodule	N	72	42300	0.00170213	N
18	M	20	Benign pulmonary nodule	N	14	8689	0.00161123	N
19	M	60	Infection	N	14	8698	0.00160957	N
20	M	35	Benign pulmonary nodule	N	53	36276	0.00146102	N
21	M	50	Benign pulmonary nodule	N	131	90599	0.00144593	N
22	M	68	Benign pulmonary nodule	N	34	23717	0.00143357	N
23	M	36	Infection	N	47	32906	0.00142831	N
24	F	46	Benign pulmonary nodule	N	11	7742	0.00142082	N
25	M	61	Benign pulmonary nodule	N	26	18600	0.00139785	N
26	F	57	Benign pulmonary nodule	N	9	6722	0.00133889	N
27	M	70	Infection	N	10	7542	0.00132591	N
28	M	60	Infection	N	127	97434	0.00130345	N
29	M	30	Benign pulmonary nodule	N	8	6204	0.00128949	N
30	M	68	Infection	N	27	22187	0.00121693	N
31	M	75	Infection	N	6	4987	0.00120313	N
32	F	64	Benign pulmonary nodule	N	46	38351	0.00119945	N
33	F	59	Infection	N	18	15214	0.00118312	N
34	F	56	Infection	N	43	36684	0.00117217	N
35	F	67	Infection	N	59	52661	0.00112037	N
36	F	30	Infection	N	21	19300	0.00108808	N
37	M	69	Infection	N	5	4763	0.00104976	N
38	F	59	Benign pulmonary nodule	N	72	68711	0.00104787	N
39	F	69	Benign pulmonary nodule	N	10	10052	0.000994827	N
40	M	46	Benign pulmonary nodule	N	14	14731	0.000950377	N
41	F	42	Infection	N	8	8509	0.000940181	N
42	F	57	Infection	N	10	11308	0.00088433	N
43	F	51	Infection	N	77	94011	0.000819053	N
44	M	64	Benign pulmonary nodule	N	47	63100	0.000744849	N
45	F	19	Tuberculosis	N	9	13277	0.000677864	N
46	F	35	Benign pulmonary nodule	N	44	76810	0.000572842	N
47	M	60	Infection	N	3	6318	0.000474834	N
48	F	67	Infection	N	27	57222	0.000471846	N
49	F	68	Benign pulmonary nodule	N	11	27707	0.000397012	N
50	F	61	Tuberculosis	N	25	76285	0.000327718	N
51	M	65	Infection	N	3	9326	0.000321681	N
52	F	76	Benign pulmonary nodule	N	14	85529	0.000163687	N
53	M	76	Benign pulmonary nodule	N	0	7173	0	N

## Sheet: External validation-LC
No	Sex	Age	Pathology	Cytology	Stage	# of LESSEL predicted cells	#of total cells	%	LESSEL positive
1	M	53	Positive	SCLC	Ⅲ	265	32524	0.00814783	Y
2	M	60	Positive	LUSC	Ⅰ	38	5762	0.00659493	Y
3	M	68	Positive	LUSC	Ⅰ	48	9337	0.00514084	Y
4	F	70	Positive	LUSC	Ⅲ	85	19892	0.00427307	Y
5	M	71	Positive	LUSC	Ⅲ	205	48006	0.0042703	Y
6	M	67	Positive	SCLC	Ⅱ	56	14864	0.00376749	Y
7	F	62	Positive	LUSC	Ⅲ	88	26022	0.00338175	Y
8	M	67	Positive	SCLC	Ⅲ	60	18834	0.00318573	Y
9	M	77	Positive	LUAD	Ⅲ	100	31555	0.00316907	Y
10	M	73	Positive	LUAD	Ⅲ	124	40745	0.00304332	Y
11	M	68	Positive	LUSC	Ⅰ	108	36423	0.00296516	Y
12	M	62	Positive	SCLC	Ⅲ	21	7857	0.00267278	Y
13	M	59	Positive	LUSC	Ⅲ	57	21773	0.00261792	Y
14	M	48	Positive	LUSC	Ⅲ	46	19794	0.00232394	Y
15	M	58	Negative	LUSC	Ⅱ	45	5355	0.00840336	Y
16	M	68	Negative	LUAD	Ⅰ	35	5757	0.00607956	Y
17	M	51	Negative	LUAD	Ⅰ	38	7596	0.00500263	Y
18	M	62	Negative	SCLC	Ⅰ	146	31515	0.00463271	Y
19	M	55	Negative	LUAD	Ⅲ	38	9144	0.00415573	Y
20	F	63	Negative	LUAD	Ⅲ	147	35414	0.0041509	Y
21	F	59	Negative	LUSC	Ⅲ	328	88490	0.00370663	Y
22	M	52	Negative	LUAD	Ⅰ	23	6860	0.00335277	Y
23	M	38	Negative	LUAD	Ⅲ	27	8414	0.00320894	Y
24	M	73	Negative	LUAD	Ⅰ	97	31290	0.00310003	Y
25	M	25	Negative	LUAD	Ⅰ	50	8455	0.0030751	Y
26	F	44	Negative	LUAD	Ⅰ	42	13976	0.00300515	Y
27	M	75	Negative	LUSC	Ⅲ	22	7362	0.00298832	Y
28	M	48	Negative	LUAD	Ⅰ	60	21869	0.00274361	Y
29	M	66	Negative	LUAD	Ⅲ	45	16841	0.00267205	Y
30	M	68	Negative	LUSC	Ⅲ	57	22311	0.00255479	Y
31	M	79	Negative	LUAD	Ⅲ	129	50555	0.00255168	Y
32	M	40	Negative	LUAD	Ⅰ	67	28410	0.00235832	Y
33	M	69	Negative	LUSC	Ⅰ	65	28085	0.0023144	Y
34	F	57	Negative	LUAD	Ⅰ	40	17497	0.00228611	Y
35	M	64	Negative	LUSC	Ⅰ	56	25225	0.00222002	Y
36	F	56	Negative	LUAD	Tis	78	36249	0.00215178	Y
37	M	60	Negative	LUSC	Ⅲ	124	57665	0.00215035	Y
38	M	77	Negative	LUSC	Ⅰ	35	16607	0.00210755	Y
39	F	71	Negative	LUAD	Ⅰ	36	17771	0.00202577	Y
40	F	67	Negative	LUAD	Ⅱ	29	15150	0.00191419	N
41	M	50	Negative	LUAD	Ⅰ	82	43576	0.00188177	N
42	M	72	Negative	LUAD	Ⅱ	13	6986	0.00186086	N
43	F	43	Negative	LUAD	Ⅰ	47	26185	0.00179492	N
44	M	60	Negative	SCLC	Ⅰ	162	93850	0.00172616	N
45	M	67	Negative	SCLC	Ⅲ	99	59292	0.0016697	N
46	F	64	Negative	LUAD	Tis	13	7838	0.00165859	N
47	F	46	Negative	LUAD	Ⅰ	14	8689	0.00161123	N
48	M	68	Negative	LUAD	Ⅰ	11	7011	0.00156896	N
49	M	57	Negative	LUSC	Ⅰ	12	7831	0.00153237	N
50	F	50	Negative	LUAD	Ⅲ	23	15463	0.00148742	N
51	M	66	Negative	LUSC	Ⅰ	18	12156	0.00148075	N
52	M	77	Negative	LUAD	Ⅰ	66	45042	0.0014653	N
53	M	72	Negative	LUSC	Ⅰ	28	20405	0.00137221	N
54	F	49	Negative	LUAD	Ⅰ	31	22721	0.00136438	N
55	F	73	Negative	LUAD	Ⅰ	26	19655	0.00132282	N
56	F	44	Negative	LUAD	Ⅰ	6	4650	0.00129032	N
57	F	46	Negative	LUAD	Ⅰ	17	13772	0.00123439	N
58	M	71	Negative	LUSC	Ⅲ	25	21037	0.00118838	N
59	M	65	Negative	LUSC	Ⅲ	24	21225	0.00113074	N
60	F	77	Negative	LUAD	Ⅰ	26	24747	0.00105063	N
61	F	71	Negative	LUAD	Ⅱ	6	5856	0.00102459	N
62	M	77	Negative	LUAD	Ⅰ	23	23798	0.000966468	N
63	M	65	Negative	LUSC	Ⅰ	29	38873	0.000746019	N
64	M	74	Negative	LUAD	Ⅰ	15	25539	0.000587337	N
65	M	69	Negative	LUAD	Ⅰ	26	70503	0.000368779	N
