# Supplementary material for: Single‐Cell Sequencing‐Guided Annotation of Rare Tumor Cells for Deep Learning‐Based Cytopathologic Diagnosis of Early Lung Cancer
Source: Adv Sci (Weinh). 2025 Apr 15;12(22):2416921. doi: 10.1002/advs.202416921 (PMC12165082; doi:10.1002/advs.202416921)
Supplement: Supplementary file 3 — Supplemental Table 6 [file ADVS-12-2416921-s001.xlsx]

## Sheet: Sheet1
	Small-sized cell model (cut-off=0.9)							Large-sized cell model (cut-off=0.97)
	Training		Validation		Internal test			Training		Validation		Internal test
	Malignant 212	Benign 447	Malignant 60	Benign 127	Malignant 30	Benign 172		Malignant 195	Benign 414	Malignant 55	Benign 118	Malignant 28	Benign 165
	0.675415	0.000944042	0.971214	0.0508604	0.999082	0.000111934		0.928172	0.394014	0.905271	0.0174061	0.875875	3.86463e-05
	0.991944	0.246773	0.999128	0.0981653	0.992098	0.000933484		0.977374	0.721178	0.963833	0.158639	0.997385	1.57261e-06
	0.988345	0.0666387	0.92388	0.241992	0.989431	0.00119415		0.996165	0.66164	0.820645	0.828056	0.963399	4.90569e-05
	0.976451	0.119786	0.937737	0.210204	0.985446	0.00145251		0.997404	0.416219	0.948711	0.678027	0.997679	1.07208e-07
	0.810948	0.0137341	0.654467	0.728925	0.981407	0.00192381		0.993198	0.37103	0.996783	0.0291952	0.997083	3.38117e-05
	0.801537	0.0218382	0.986301	0.0329995	0.975015	0.00249154		0.983579	0.010065	0.960336	0.857634	0.997499	4.92531e-05
	0.902482	0.0616533	0.994011	0.0119913	0.97412	0.00290311		0.99033	0.104165	0.99034	0.0036544	0.988009	6.99391e-07
	0.962073	0.00787008	0.985083	0.169271	0.969019	0.00447378		0.982541	0.407389	0.999028	0.000322643	0.925191	9.74957e-05
	0.989251	0.000244182	0.794723	0.57219	0.962809	0.00472261		0.986633	0.123868	0.9946	0.921463	0.975393	0.000103312
	0.882441	0.167965	0.800335	0.143281	0.956855	0.00659435		0.997675	0.0054531	0.997885	0.847068	0.966487	0.000127904
	0.935784	0.0140794	0.997534	0.243545	0.946878	0.00791329		0.980034	0.377792	0.989515	0.842949	0.862006	0.000108213
	0.980439	0.00953429	0.996637	0.306281	0.933195	0.00829512		0.994653	0.129737	0.954031	0.0163661	0.882455	0.000182646
	0.935667	0.00780293	0.997712	0.287965	0.924106	0.00843989		0.993794	0.793887	0.995242	0.425506	0.994117	0.000312963
	0.995799	0.110237	0.998266	0.00364871	0.913282	0.00861472		0.997756	0.377535	0.970398	0.00778416	0.961282	0.000255826
	0.659929	0.0329511	0.99621	0.00640961	0.88046	0.00936024		0.995228	0.000475557	0.883453	0.92458	0.996012	0.000379506
	0.603603	0.180246	0.945764	0.116473	0.867044	0.0122056		0.9982	0.206863	0.826226	0.534611	0.97703	0.000429005
	0.539986	0.0431784	0.955788	0.280825	0.857933	0.0139856		0.996788	0.128827	0.988397	0.543777	0.996326	0.000601219
	0.947431	0.503307	0.988661	0.706349	0.855716	0.0140287		0.988912	0.448654	0.245165	0.585814	0.994238	0.000612449
	0.996971	0.00928445	0.930876	0.144411	0.852937	0.0153308		0.993091	0.758573	0.985961	0.550134	0.867234	0.00105464
	0.978644	0.490551	0.424136	0.218921	0.852341	0.0160802		0.998587	0.0667408	0.973583	0.760855	0.995834	0.00111126
	0.998909	0.133922	0.224872	0.522219	0.822736	0.0163628		0.997444	0.0334278	0.918901	0.720812	0.983227	0.00110182
	0.806051	0.286732	0.704734	0.216372	0.775599	0.0165802		0.994896	0.720246	0.581237	0.955485	0.9596	0.00125743
	0.963519	0.0221157	0.815403	0.410406	0.747452	0.0173302		0.997808	0.812816	0.949401	0.203559	0.772258	0.00153093
	0.966954	0.000418462	0.0474754	0.17709	0.673192	0.0174893		0.997426	0.0712206	0.996056	0.708439	0.968621	0.00146369
	0.981345	0.212996	0.887479	0.0252272	0.63868	0.0176553		0.997714	0.0155366	0.987713	0.817182	0.986592	0.00154571
	0.789234	0.00187412	0.682234	0.0209211	0.568965	0.0188273		0.994904	0.0178135	0.98965	0.411363	0.998465	0.00170732
	0.999676	0.0900096	0.475118	0.437314	0.477657	0.0196569		0.99477	0.0023551	0.985452	0.554815	0.996217	0.00177061
	0.979237	0.0760703	0.922174	0.680092	0.426875	0.0203413		0.994208	0.923331	0.97893	0.884042	0.961965	0.0018871
	0.612208	0.00176273	0.359384	0.376303	0.108493	0.0225303		0.997601	0.269678	0.963167	0.0230578		0.0022864
	0.983104	0.164784	0.0673974	0.00107001	0.0065848	0.0225943		0.982445	0.00148251	0.984453	0.586625		0.00242383
	0.930122	0.141766	0.917833	0.0829334		0.0230146		0.98853	0.470748	0.987815	0.66326		0.00240285
	0.8234	0.0705857	0.994754	0.103628		0.0251561		0.997227	0.657388	0.981454	0.51205		0.00251506
	0.855525	0.00554164	0.932929	0.0538565		0.0276203		0.986232	0.290589	0.919791	0.929125		0.00246715
	0.979064	0.142538	0.686795	0.0313391		0.0294219		0.998087	0.0777905	0.982978	0.872495		0.00264891
	0.915631	0.007897	0.977118	0.0917418		0.0303269		0.994599	0.582962	0.131976	0.9411		0.00280603
	0.968547	0.0479979	0.466502	0.824951		0.0310333		0.977353	0.0420086	0.474706	0.965231		0.00315666
	0.958701	0.0139072	0.970825	0.0860763		0.0318828		0.991713	0.0359309	0.978112	0.430189		0.00349458
	0.96249	0.00130593	0.925213	0.0721604		0.0322176		0.997102	0.437041	0.973944	0.104834		0.00355513
	0.987358	0.197279	0.284207	0.256181		0.0325507		0.965539	0.180396	0.971224	0.528049		0.00357324
	0.996317	0.351468	0.219577	0.0740418		0.0331958		0.988223	0.824084	0.985556	0.600508		0.00365929
	0.992539	0.0410491	0.982607	0.32084		0.0358029		0.994188	0.379995	0.99027	0.000245245		0.00389317
	0.778673	0.168316	0.998524	0.892171		0.0386776		0.993108	0.0791496	0.987151	0.00502586		0.00431223
	0.994944	0.528752	0.95441	0.170113		0.0415485		0.992633	0.0462852	0.900982	0.00200653		0.0044253
	0.951498	0.0225814	0.938833	0.127522		0.0419725		0.997724	0.641817	0.948799	0.000307471		0.00546186
	0.621193	0.0711159	0.990176	0.104698		0.0454447		0.993937	0.192747	0.906171	0.694732		0.00557335
	0.931018	0.126242	0.620608	0.139039		0.046538		0.984064	0.00301617	0.989975	0.164293		0.00587726
	0.993922	0.0481189	0.952073	0.239293		0.0468831		0.995172	0.615796	0.982982	0.0121464		0.00589736
	0.99073	0.157274	0.346828	0.316364		0.047173		0.991261	0.0791228	0.991824	0.807087		0.00640346
	0.801951	0.020522	0.650789	0.43544		0.0475685		0.995059	0.255584	0.868849	2.27842e-05		0.00693498
	0.958595	0.0288277	0.946777	0.293652		0.0479422		0.996512	0.499125	0.993905	0.0888997		0.00733364
	0.980967	0.296593	0.661136	0.0951073		0.0486695		0.991243	0.465457	0.997281	0.00343056		0.007387
	0.839426	0.0466897	0.693332	0.149843		0.0496325		0.986818	0.880116	0.997165	0.00123842		0.00749208
	0.951674	0.0210699	0.995856	0.000501408		0.0507444		0.884323	0.356929	0.969231	0.0440204		0.00857583
	0.892936	0.110474	0.664422	0.226687		0.052825		0.978817	0.014347	0.990231	0.0226675		0.00927134
	0.958425	0.0652763	0.939514	0.877328		0.0530866		0.944073	0.696029	0.996143	0.0131926		0.00927555
	0.855046	0.426953	0.0949541	0.359585		0.0581058		0.976344	0.199748		0.0906158		0.0115311
	0.939817	0.035509	0.996681	0.188181		0.0591649		0.924614	0.810999		1.69098e-05		0.0130996
	0.995248	0.00606213	0.993999	0.0322895		0.0602948		0.965538	0.224729		0.00818346		0.0133548
	0.604459	0.0542502	0.263867	0.593125		0.0602652		0.981415	0.725579		3.33241e-05		0.0151039
	0.725869	0.200798	0.978804	0.125084		0.0611472		0.522448	0.0136548		0.0884329		0.017701
	0.998427	0.0241481		0.448714		0.0616336		0.974967	0.213935		0.00594666		0.0186685
	0.910781	0.0567378		0.58261		0.0645575		0.948663	0.335554		0.0792679		0.0188199
	0.966661	0.264215		0.25299		0.0685444		0.888837	0.461574		0.612826		0.0190042
	0.989508	0.523463		0.00188368		0.0695871		0.973146	0.925007		2.02655e-07		0.0203245
	0.734063	0.442361		0.631204		0.0718622		0.723567	0.335291		0.0082521		0.0207796
	0.821646	0.0228584		0.11239		0.0725262		0.800694	0.596855		0.000240517		0.0247116
	0.992043	0.391702		0.540753		0.0735666		0.917177	0.931821		0.0751884		0.0252759
	0.957759	0.277805		0.77156		0.0743323		0.940446	0.0173334		0.0773873		0.025653
	0.995127	0.378445		0.314619		0.076213		0.922448	0.00292785		0.0153885		0.0278095
	0.998539	0.0339452		0.380565		0.0766928		0.993214	0.673726		0.00129502		0.0295271
	0.981288	0.6049		0.109715		0.0767863		0.952361	0.733237		5.39094e-05		0.0325346
	0.868214	0.0284386		0.327894		0.0772239		0.98479	0.000830804		0.00940016		0.0344466
	0.947347	0.153962		0.0080434		0.0781279		0.993313	0.653944		0.0359239		0.0364642
	0.984567	0.227464		0.211279		0.0783431		0.933704	0.0223295		0.0499219		0.0439144
	0.991179	0.0982956		0.0800333		0.0812722		0.989922	0.00488181		0.000431208		0.0543211
	0.757804	0.313975		0.530976		0.0824085		0.987568	0.133623		0.0047634		0.0668461
	0.995654	0.00794609		0.557692		0.0851247		0.994078	0.203242		0.000595717		0.0727115
	0.923333	0.079736		0.574858		0.0927157		0.986147	0.267308		0.00202162		0.0753396
	0.0283297	0.397274		0.175146		0.0927269		0.976695	0.378018		0.00377615		0.0828781
	0.285356	0.656731		0.355844		0.0967651		0.837486	0.0161258		0.0942775		0.0836352
	0.778225	0.39287		0.299		0.104519		0.974058	0.000446174		0.011995		0.0843807
	0.701596	0.340008		0.015813		0.105845		0.984999	0.0387185		0.327255		0.0872901
	0.47849	0.730632		0.0169494		0.10688		0.984911	0.432084		0.000342928		0.0954062
	0.575523	0.177724		0.196842		0.109427		0.990773	0.15239		0.0332369		0.0962131
	0.713094	0.0992848		0.0728713		0.124869		0.961902	0.0576946		0.0230933		0.106008
	0.839442	0.150948		0.0564202		0.138269		0.450991	0.48682		0.0110107		0.107399
	0.70794	0.269947		0.132946		0.141156		0.970766	0.490501		0.0027091		0.115854
	0.389987	0.0356481		0.0484194		0.151392		0.97666	0.521216		0.616529		0.129972
	0.21143	0.458163		0.027456		0.154545		0.916642	0.176562		0.173473		0.13323
	0.434159	0.484629		0.237564		0.154528		0.991893	0.00187428		0.89574		0.135515
	0.14305	0.737752		0.00262842		0.169887		0.974082	0.302375		5.53649e-05		0.142027
	0.388254	0.0694138		0.00494668		0.175654		0.647483	0.843504		0.0551335		0.174346
	0.81719	0.0260322		0.026725		0.179234		0.976185	0.731853		0.000224529		0.17952
	0.103556	0.229431		0.223593		0.190161		0.997694	0.495841		0.0516739		0.198157
	0.127273	0.0134254		0.0750648		0.19458		0.900602	0.0048133		0.000130666		0.213116
	0.894844	0.0377004		0.394953		0.199682		0.993862	0.00154791		0.269865		0.22887
	0.625127	0.0805529		0.203503		0.200287		0.974802	0.0469478		0.000153939		0.231392
	0.385441	0.352932		0.00581522		0.220162		0.997678	0.275724		0.142898		0.235731
	0.145779	0.000257979		0.135638		0.222028		0.989632	0.836783		0.252876		0.302404
	0.482167	0.304457		0.0633443		0.242349		0.996614	0.969893		0.000917035		0.35201
	0.542942	0.320853		0.00972905		0.263843		0.962986	0.0376729		0.000152587		0.377007
	0.581338	0.00828599		0.117907		0.266925		0.993354	0.0421421		0.0765898		0.400738
	0.429958	0.021406		0.019112		0.27537		0.991511	0.00188562		0.00599908		0.415288
	0.272262	0.588286		0.113032		0.294853		0.991622	0.493757		0.0267512		0.4375
	0.0232295	0.00416695		0.0828505		0.318477		0.959914	0.680896		0.000318959		0.627926
	0.615261	0.451714		0.0157582		0.324869		0.964085	0.310428		0.762174		0.65985
	0.455466	0.296044		0.112939		0.35429		0.994008	0.591659		0.311219		0.671299
	0.366002	0.174859		0.227941		0.444938		0.974501	0.650957		0.144696		0.677046
	0.286042	0.00732226		0.00807149		0.466453		0.99662	0.635671		0.00219385		0.721278
	0.0453877	0.00119991		0.00957408		0.523234		0.915635	0.785336		0.588254		0.725132
	0.975576	0.00926561		0.0805122		0.526798		0.993688	0.10466		0.00127838		0.800239
	0.986007	0.00972957		0.0128961		0.0909627		0.996136	0.000210674		0.000286043		0.83179
	0.451919	0.523907		0.241207		0.0367162		0.994196	0.254903		0.0522032		0.232543
	0.976364	0.138123		0.0137944		0.0762837		0.991339	0.894431		4.99349e-06		0.219884
	0.96187	0.129779		0.499068		0.11878		0.957963	0.136272		0.000350816		0.0278075
	0.780184	0.120056		0.0187613		0.0542889		0.995588	0.820519		0.0612268		0.827592
	0.995048	0.628621		0.0421046		0.114156		0.994827	0.512864		0.173669		0.0863984
	0.984325	0.0113044		0.000847181		0.808855		0.993584	0.59201		0.00144466		0.647362
	0.946919	0.560914		0.0496694		0.0470403		0.990076	0.611775				0.599178
	0.973543	0.112844		0.00789231		0.0225773		0.986482	0.697767				0.00617187
	0.990854	0.0245985		0.0178979		0.167747		0.994296	0.571081				0.0786155
	0.998976	0.129168		0.00776123		0.0434422		0.996517	0.705763				0.0721092
	0.988692	0.182884		0.00629457		0.0939353		0.990825	0.0347165				0.678517
	0.931943	0.170173		0.115113		0.0265257		0.98213	0.0437531				0.558369
	0.991768	0.765856		0.0219057		0.31897		0.993622	0.124034				0.15735
	0.97893	0.776448		0.0163833		0.0410545		0.996428	0.114181				0.431566
	0.999543	0.539422		0.0107607		0.0297053		0.991717	0.263406				0.525327
	0.977275	0.0576928				0.0197297		0.968031	0.000740542				0.946173
	0.954664	0.419599				0.302319		0.995265	0.806325				0.00758128
	0.714153	0.477352				0.0174557		0.985853	0.0345746				0.0156971
	0.947557	0.335897				0.0988541		0.992346	0.621189				0.15774
	0.422199	0.528358				0.00174639		0.992031	0.00401781				0.0258033
	0.836114	0.203186				0.105767		0.863179	0.849291				0.23111
	0.925378	0.0186788				0.271786		0.968559	0.800146				0.864228
	0.991447	0.232181				0.121259		0.972786	0.261418				0.870421
	0.902958	0.0442716				0.562981		0.898405	0.18209				0.119725
	0.264184	0.149746				0.453452		0.995845	0.613246				0.123668
	0.804799	0.0558759				0.0214436		0.938935	0.0652452				0.080623
	0.823648	0.626911				0.0999056		0.987536	0.0487204				9.67862e-06
	0.921335	0.293367				0.297383		0.996346	0.482634				0.168451
	0.996223	0.245262				0.0227865		0.981349	0.894466				0.0922533
	0.996832	0.282961				0.0716368		0.994468	0.168935				0.246763
	0.986768	0.0498482				0.297779		0.980672	0.0620196				0.440997
	0.993857	0.153212				0.0406034		0.913351	0.792373				0.0412422
	0.889291	0.08883				0.0762239		0.996403	0.00446999				0.00866461
	0.957942	0.000605631				0.470737		0.995272	0.274708				0.000434002
	0.963974	0.0102815				0.0197302		0.997331	0.37132				0.00287111
	0.971124	0.179994				0.359464		0.994773	8.10168e-05				0.0225314
	0.81362	0.0156899				0.0627089		0.974894	0.0107876				0.257941
	0.982502	0.412758				0.0170474		0.971425	0.0335288				0.463863
	0.926893	0.448644				0.124278		0.980104	0.393844				0.0206603
	0.977677	0.0299643				0.0823949		0.99317	0.466155				0.000736228
	0.998643	0.494113				0.428968		0.929725	0.0142741				0.204275
	0.940584	0.219191				0.0297759		0.00382565	0.0517907				0.344751
	0.998389	0.434188				0.0340584		0.771971	0.416291				0.160791
	0.959687	0.00517691				0.209205		0.947376	0.325765				0.0301128
	0.819898	0.625497				3.71287e-05		0.968502	0.00117073				0.250826
	0.052827	0.193681				0.0650038		0.914404	0.172822				0.00076971
	0.506958	0.0563366				0.244393		0.77473	0.0866794				0.00457898
	0.0860884	0.568522				0.347573		0.947254	0.640669				0.00188163
	0.704128	0.147046				0.0405548		0.983872	0.0035505				1.90005e-05
	0.873507	0.353565				0.111096		0.99641	0.169605				0.245847
	0.755863	0.0321922				0.240269		0.967957	0.00112495				0.290511
	0.990583	0.00898706				0.0862142		0.988208	0.757979				0.0351709
	0.9892	0.423941				0.0176741		0.993147	0.22247				0.00466396
	0.603563	0.0280738				0.00569809		0.992274	0.000157798
	0.972755	0.173035				0.0101267		0.930196	0.0639875
	0.869676	0.121293				0.0649496		0.994301	0.00268004
	0.859754	0.00550949				0.0358729		0.985158	0.223984
	0.278929	0.0785795				0.0737232		0.993271	3.38195e-07
	0.990691	0.888969				0.0209674		0.967912	1.13757e-05
	0.994953	0.0120494				0.142907		0.992833	0.297349
	0.831316	0.0209284						0.993775	0.00144114
	0.726223	0.388425						0.995329	0.0884004
	0.852257	0.180149						0.913217	0.00023604
	0.856323	0.125038						0.99136	7.09146e-05
	0.994404	0.734659						0.997706	0.000853197
	0.995013	0.232779						0.99486	0.712295
	0.918885	0.0673795						0.991317	5.54053e-05
	0.960365	0.0727308						0.992898	0.0341898
	0.990922	0.626933						0.996252	0.000296758
	0.981065	0.848639						0.991689	0.0307851
	0.950118	0.121233						0.997345	0.457751
	0.757558	0.089022						0.994961	0.0579277
	0.96835	0.0222635						0.992406	0.00193325
	0.715336	0.314405						0.995754	0.000654318
	0.484894	0.270613						0.985572	0.0100447
	0.910634	0.0296128						0.966408	0.00532622
	0.86468	0.567919						0.990187	0.26057
	0.996439	0.349458						0.986503	0.0149744
	0.940274	0.680646						0.989936	0.0185289
	0.997532	0.170914						0.992218	0.0025702
	0.983938	0.758568						0.98186	0.113461
	0.988572	0.0412722						0.981609	0.00929559
	0.972287	0.0875073						0.979781	0.0188766
	0.971445	0.550966							0.112727
	0.991827	0.106104							0.00834397
	0.942486	0.466951							0.510911
	0.977035	0.883456							0.00752859
	0.648286	0.219496							0.577617
	0.742741	0.166179							0.00236943
	0.994228	0.0272745							0.0153724
	0.929755	0.00743811							0.0961532
	0.842677	0.0107337							0.403517
	0.888652	0.0614982							0.00926518
	0.99855	0.0318349							1.97303e-06
	0.899984	0.50347							0.617955
	0.947995	0.416619							0.00426868
	0.992827	0.0573971							0.0930353
	0.59032	0.204744							0.138214
	0.97925	0.307435							0.000226135
	0.988549	0.0134885							8.52644e-05
		0.0653951							0.621423
		0.263709							0.00470849
		0.00499768							0.00465287
		0.0911405							0.00115948
		0.012188							0.0346392
		0.14225							9.23169e-05
		0.11931							0.000854014
		0.396815							0.00636406
		0.168266							0.202615
		0.420401							0.0228192
		0.447106							0.0150746
		0.272622							0.0149038
		0.0351342							0.023286
		0.098101							0.0064847
		0.04712							0.000690926
		0.101179							0.111155
		0.270794							0.0010337
		0.0490374							0.0105562
		0.0319625							0.0778422
		0.0599966							0.00174313
		0.0398137							0.132354
		0.0642467							0.0356967
		0.125444							0.00392979
		0.238598							0.00824241
		0.0404569							0.0256446
		0.92622							0.164519
		0.0279439							0.248718
		0.0597891							0.0797004
		0.125704							0.0225446
		0.00133989							0.151672
		0.152061							0.000397217
		0.0203872							0.00141326
		0.0228417							0.74108
		0.0722426							2.43434e-05
		0.0542537							0.200285
		0.0410697							8.87756e-05
		0.391318							0.644823
		0.00392184							0.000339278
		0.00496754							0.00475171
		0.0179928							0.0039793
		0.142441							0.0116936
		0.0357067							0.0023113
		0.067137							0.000150399
		0.0341833							0.0335399
		0.100818							0.0329382
		0.152618							0.000523676
		0.0816554							0.00444579
		0.0182916							3.96334e-05
		0.124003							0.00051321
		0.00152032							0.0107411
		0.0695418							0.00918442
		0.0427305							0.00828385
		0.0159908							0.00914154
		0.0112987							0.00241231
		0.140254							0.00284999
		0.183115							0.00300204
		0.019341							0.00255959
		0.241569							0.328822
		0.101147							0.000925152
		0.314326							9.28339e-06
		0.181638							0.00593504
		0.0454549							0.192922
		0.35045							0.128269
		0.00264857							0.0220624
		0.312753							0.283981
		0.00644088							0.107362
		0.0633995							0.0192689
		0.01896							0.246256
		0.00033448							0.0110107
		0.0545581							0.0143821
		0.0462572							1.08667e-05
		0.351179							0.0252825
		0.0407107							0.295562
		0.197221							0.0739992
		0.0515433							0.000750309
		0.0671073							0.551957
		0.118548							0.145327
		0.0126843							0.000790596
		0.0300762							0.00202789
		0.0327397							0.00213992
		0.0766393							6.88855e-05
		0.00599393							0.00114713
		0.0142751							0.000206954
		0.0235397							0.000297244
		0.211393							0.00029765
		0.0362255							0.0201997
		0.0381082							0.0171581
		0.09963							0.201002
		0.415502							0.000478768
		0.0387242							0.0052066
		0.00917781							0.22041
		0.072733							0.0577339
		0.0276086							0.591633
		0.0598778							0.278772
		0.38059							0.0389477
		0.357875							0.595664
		0.0130274							0.00932228
		0.226782							0.119989
		0.0294412							0.0388554
		0.0900448							0.0491712
		0.133807							0.000954219
		0.121905							0.000462501
		2.44614e-05							0.0736491
		0.186281							0.00466079
		0.0194567							0.0231721
		0.139406							0.00382847
		0.0254552							0.000129706
		0.0346221							0.126272
		0.176772							0.00476513
		0.308384							0.0363547
		0.013167							0.12218
		0.0187369							0.0107453
		0.263364							0.162203
		0.542166							0.509166
		0.331008							0.167632
		0.193073							0.657365
		0.0592542							0.123495
		0.28301							0.0432167
		0.0281869							0.306345
		0.0143965							0.0021989
		0.213335							0.0742932
		0.0023987							0.879604
		0.105093							0.0243559
		0.0867876							0.169749
		0.031829							0.803487
		0.0169992							0.00666108
		0.0787118							0.0199848
		0.0365263							0.104271
		0.00486578							0.00121369
		0.172242							0.081896
		0.0457347							0.606287
		0.00418295							0.0133548
		0.00110191							0.0735444
		0.0991653							0.0559608
		0.0776343							0.0086289
		0.102863							0.0120791
		0.0196802							0.0960387
		0.00173613							0.239151
		0.638722							0.492342
		0.239347							0.00102588
		0.0188274							0.000120409
		0.00165962							0.0294483
		0.00490224							0.0530399
		0.0573317							0.000180847
		0.328004							0.00103803
		0.200047							0.0633316
		0.164271							0.0743765
		0.0135031							0.283217
		0.493342							0.2042
		0.0215908							8.91999e-06
		0.474787							0.405994
		0.00486548							0.319997
		0.0034084							0.118423
		0.000857287							0.064198
		0.00596188							0.165081
		0.285931							0.0668321
		0.0863143							0.0134243
		0.662214							0.0172726
		0.16646							0.105623
		0.0709265							0.060009
		0.0338374							0.00416925
		0.119652							0.000263558
		0.00173482							0.0441124
		0.102657							0.119563
		0.229452							0.169257
		0.0960276							4.4153e-06
		0.000651795							0.313397
		0.130398							0.00207759
		0.103487							0.147695
		0.0546627							0.826898
		0.0801729							0.392124
		0.00816431							0.0537922
		0.000307994							0.0265128
		0.0018962							0.267367
		0.00926393							0.0165445
		0.0102389							0.316687
		0.241939							0.0169922
		0.0028393							0.0197945
		0.0244434							0.0424412
		0.0130976							0.00083245
		0.0996759							0.00989068
		0.00342698							0.0386273
		0.0196821							0.0174792
		0.108502							0.315634
		0.0224753							0.490089
		0.00175616							0.000309787
		0.0398868							0.05843
		0.00226444							0.844554
		0.324518							0.427343
		0.154124							0.234514
		0.0174617							0.350416
		0.0306857							0.0042135
		0.0215607							6.79619e-06
		0.0366423							0.483681
		0.0316441							0.0354016
		0.000221069							0.0038302
		0.0157882							0.00109035
		0.0338182							0.136887
		0.0745651							0.0203759
		0.202293							0.176846
		0.279944							0.222178
		0.414395							0.00214035
		0.00079091
		0.0903547
		0.233065
		0.304214
		0.364194
		0.000692161
		0.156964
		0.106737
		0.0278627
		0.161411
		0.132155
		0.0171232
		0.103507
		0.151929
		0.00582535
		0.128585
		0.105651
		0.0510955
		0.0358712
		0.0108571
		0.191875
		0.547802
		0.119963
		0.0271509
		0.0182942
		0.197418
		0.112457
		0.00257694
		0.424954
		0.219763
		0.445625
		0.121335
		0.0204779
